# Supplementary material for: Prognostic Accuracy of the qSOFA Score for In-Hospital Mortality in Elderly Patients with Obstructive Acute Pyelonephritis: A Multi-Institutional Study
Source: Diagnostics (Basel). 2021 Dec 5;11(12):2277. doi: 10.3390/diagnostics11122277 (PMC8700712; doi:10.3390/diagnostics11122277)
Supplement: Supplementary file 1 [file diagnostics-11-02277-s001.zip]

Archive with 2 entries (2 files):
- Figure S1 and S2.pdf
- Table S1, S2, S3 and S4.pdf
